# Supplementary material for: Measuring the effect of the anti-nerve growth factor antibodies bedinvetmab and frunevetmab on quality of life in dogs and cats with osteoarthritis using a validated health-related quality of life outcome measure: an observational real-world study
Source: Front Vet Sci. 2024 Aug 14;11:1395360. doi: 10.3389/fvets.2024.1395360 (PMC11349630; doi:10.3389/fvets.2024.1395360)
Supplement: Supplementary file 3 [file Data_Sheet_2.xlsx]

## Sheet: Zoetis Completed
ID	E/E 0	H/C 0	A/C 0	C/R 0	Day	E/E 14	H/C 14	A/C 14	C/R 14	Day	E/E 28	H/C 28	A/C 28	C/R 28	Day	E/E 56	H/C 56	A/C 56	C/R 56	Day	E/E 63	H/C 63	A/C 63	C/R 63	Day	E/E 70	H/C 70	A/C70	C/R 70	Day
50769	28.78	29.3	26.02	41.71	0	41.44	38.16	29.36	37.16	14	40.65	32.9	32.73	40.27	28	29.98	34.02	28.52	32.58	56	47.75	60.45	41.49	59.57	63	41.08	39.03	26.11	41.18	70
50766	36.18	48.19	29.94	62.03	0	38.59	48.19	32.9	59.57	14	35.76	50.46	33.79	59.57	28	34.5	42.95	27.94	53.46	56	27.09	42.75	28.26	59.57	63	26.49	38.03	31.45	62.03	70
50764	25.53	47.9	26.23	45.25	0	27.09	45.19	27.04	36.44	14	29.31	45.72	32.62	47.36	28	29.18	54.75	28.74	45.78	56	26.86	33.17	26.79	39.19	63	19.59	30.39	26.74	38.65	70
50758	35.18	32.44	24.17	40.1	0	40.41	37.07	30.26	43.3	14	34.78	36.12	28.07	41.18	28	36.6	37.22	28.41	34.91	56	38.42	41.65	31.5	50.38	63	39.98	46.33	33.36	57.22	70
50757	9.48	18.08	20.46	30.55	0	21.74	36.88	37.92	41.71	14	30.95	34.92	30	40.22	28	28.63	38.4	34	45.38	56	28.95	33	41.54	49.8	63	32.01	36.7	39.69	43.9	70
50744	50.4	42.15	28.35	56.19	0	30.64	33	21.84	50.58	14	17.59	22.74	26.68	36.29	28	4.29	18.13	19.57	29.49	56	5.18	17.49	17.16	39.11	63	18.73	23.14	24.51	42.26	70
50742	24.32	29.78	27.12	27.34	0	36.4	37.06	27.05	29.28	14	34.5	37.97	28.74	43.83	28	41	39.07	29.71	39.56	56	42.31	35.79	27.77	46.83	63	41.93	45.74	32.23	43.83	70
50739	39.83	37.22	32.28	46.83	0	43.34	42.88	39.19	48.95	14	38.39	40.04	35.85	40.27	28	37.13	42.62	30.7	41.71	56	37.85	44.29	34.96	38.1	63	35.56	44.29	36.09	34.91	70
50729	24.14	32.12	24.9	42.61	0	34.87	43.76	34.1	50.38	14	36.7	37.71	30.84	41.71	28	28.8	31.53	29.42	45.25	56	42.35	41.9	36.15	48.25	63	29.93	35.96	30.1	47.36	70
50725	20.68	44.34	33.9	56.25	0	44.15	47.97	42.47	47.36	14	41.3	50.83	38.17	54.01	28	42.82	48.19	42.32	59.57	56	50.45	60.45	51.87	59.57	63	41.18	38.5	37.44	47.36	70
50721	44.86	38.23	32.36	50.38	0	36.99	45.47	28.81	38.1	14	45.65	43.91	36.4	46.3	28	57.05	60.45	55.56	39.9	56	59.07	60.45	62.32	39.9	63	59.07	60.45	62.32	39.9	70
50713	45.36	38.76	25.18	50.38	0	46.66	45.74	28.04	45.41	14	44.69	50.56	33.83	39.19	28	46.27	41.42	29.49	48.25	56	45.61	44.37	32.56	36.05	63	45.65	48.04	36.01	50.38	70
50712	26.26	31.66	27.31	38.65	0	33.24	30.52	28.53	33.36	14	35.26	29.9	27.89	34.91	28	33.01	29.03	29.02	37.16	56	40.43	28.6	27.5	40.81	63	32.98	29.67	29.77	34.91	70
50711	31.78	46.27	25.99	44.56	0	40.22	48.48	35.44	57.22	14	37.93	44.54	36.01	54.95	28	41.71	51.02	40.53	59.57	56	41.5	48.19	42.02	59.57	63	47.36	60.45	48.14	59.57	70
50709	51.7	49.97	22.35	40.05	0	51.7	57.08	30.56	49.07	14	51.34	57.08	34.78	42.47	28	58.49	57.08	49.41	61.2	56	58.49	57.08	59.09	61.2	63	58.49	57.08	59.09	61.2	70
50708	40.87	37.08	28.7	48.25	0	50.76	54.47	39.65	59.57	14	40.15	32.9	29.12	43.83	28	51.11	39.25	41.49	52.53	56	52.62	50.46	45.35	52.53	63	49.71	41.24	41.3	52.53	70
50700	39.34	31.71	29.43	34.91	0	55.03	54.47	36.58	42.41	14	46.23	41.24	28.7	41.18	28	55.3	50.83	36.8	51.99	56	58.15	54.47	42.17	40.97	63	57.26	54.47	40.91	41.88	70
50698	23.57	24.09	21.98	43.19	0	36.35	27.94	27.38	42.26	14	33.19	33.31	23.67	40.05	28	22.09	30.74	29.19	46.86	56	39.28	39.44	30.79	30.74	63	37.99	37.04	32.19	49.07	70
50697	1.88	20.89	24.76	43.73	0	29.15	32.21	31.42	53.83	14	16.21	28.39	33	56.19	28	46.25	41.97	41.13	58.64	56	51.08	49.97	51.77	61.2	63	54.68	57.08	46.74	58.64	70
50691	43.19	35.17	26.97	48.25	0	46.86	60.45	31.15	52.53	14	51.66	45.97	34.24	52.53	28	53.65	60.45	45.48	55.68	56	51.82	50.46	41.42	55.68	63	45.89	44.1	35.69	52.53	70
50690	16.4	29.73	32.17	34.91	0	13.26	27.47	28.43	37.38	14	19.22	32.44	32.37	36.44	28	26.08	31.75	27.24	41.71	56	18.29	32.41	27.64	39.56	63	14.93	31.13	29.62	41.71	70
50687	24.92	40.3	31.2	30.96	0	33.24	33.14	31.05	40.27	14	33.73	38.37	35.33	36.61	28	32.98	34.85	28.75	41.71	56	23.55	36.43	28.68	48.25	63	34.09	33.15	30.27	43.83	70
50683	37.43	34.73	27.77	40.27	0	31.07	31.12	28.08	41.71	14	34.77	33.9	29.42	43.83	28	34.17	31.64	28.81	38.65	56	35.12	35.36	33.12	37.16	63	36.04	33.92	29.63	27.34	70
50682	20.42	30.51	23.07	32.58	0	48.66	60.45	35.88	56.25	14	42.13	51.02	35.36	56.25	28	35.6	42.67	29.58	54.95	56	34.41	42.5	29.43	54.95	63	41.71	51.02	38.37	59.57	70
50678	30.04	31.11	26.46	37.55	0	37.66	40.28	35.45	40.27	14	47.04	42.88	37.58	32.99	28	47.12	35.05	38.7	51.99	56	43.81	41.24	39.99	38.81	63	42.77	39.14	39.99	48.95	70
50674	44.97	38.72	26.54	49.68	0	49.72	48.59	37.39	52.53	14	47.51	50.83	34.8	53.08	28	48.8	50.56	33.04	51.99	56	49.54	45.69	32.65	57.22	63	48.32	47.63	33.96	57.22	70
50673	30.75	41.55	22.83	48.25	0	37.49	48.19	33.31	51.83	14	33.76	48.19	31.62	51.83	28	33.91	46.21	26.79	54.95	56	27.32	40.73	25.21	48.78	63	34.1	44	26.01	38.1	70
50672	35.03	36.27	28.62	37.16	0	48.13	35.19	29.88	45.94	14	49.71	41.24	41.3	52.53	28	53.09	40.69	62.32	57.98	56	48.53	47.7	36.67	52.53	63	56.17	39.64	37.07	50.58	70
50661	39.69	39.2	33.18	43.83	0	38.15	38.09	31.63	41.71	14	35.88	46.21	35.21	38.1	28	36.57	41.19	38.17	43.83	56	36.9	38.09	34.59	38.65	63	35.86	35.97	38.37	41.71	70
50660	0	21.28	21.63	39.73	0	47.59	47.7	34.24	56.25	14	24.3	31.97	24.14	36.99	28	34.85	37.44	30.63	48.25	56	16.65	26.63	20.24	48.25	63	38.83	40.42	26.74	34.91	70
50659	23.92	24.72	21.1	33.57	0	41.09	36.7	29.78	42.81	14	53.46	44.63	40.29	47.58	28	57.1	57.08	46.39	50.36	56	57.1	57.08	42.24	50.36	63	55.25	57.08	46.39	53.6	70
50657	30.32	33.09	26.67	32.58	0	40.17	38.95	31.49	47.36	14	47.56	42.71	38.39	57.22	28	49.24	42.48	36.02	55.68	56	51.3	51.02	48.14	59.57	63	44.91	44.57	37.09	56.25	70
50655	35.22	37.06	27.07	41.71	0	34.9	40.22	29.51	36.61	14	37.56	51.36	37.39	48.95	28	42.21	50.83	36.62	50.38	56	46.66	51.02	43.57	52.53	63	40.53	54.47	36.38	52.53	70
50651	39.28	42.88	29.57	32.58	0	39.84	48.26	39.88	34.34	14	37.68	46.48	37.93	36.61	28	45.3	51.07	30.62	48.25	56	50.84	48.33	37.09	55.68	63	46.91	48.04	30.21	43.3	70
50649	33.86	34.48	34.37	40.81	0	40.14	44.67	38.24	46.83	14	40.95	37.8	37.71	49.84	28	41.22	42.41	40.61	48.95	56	48.35	40.87	39.37	56.25	63	46.8	45.44	40.24	48.95	70
50647	0	24.62	38.04	51.88	0	26.59	39.33	34	45.93	14	36.85	57.08	40.05	49.07	28	36.78	49.62	44.52	51.31	56	42.77	57.08	44.52	54.59	63	42.36	57.08	47.77	51.31	70
50643	41.32	33.05	29.77	45.41	0	38.17	26.86	27.62	41.18	14	29.64	37.85	29.15	38.27	28	30.5	32.88	33.23	47.89	56	43.13	24.83	26.58	55.68	63	43.42	21.84	24.67	52.53	70
50642	19.73	28.3	21.65	29.49	0	39.65	42.67	30.5	40.27	14	46.45	48.33	38.93	48.95	28	41.07	41.59	34.38	41.01	56	36.56	41.24	32.76	43.83	63	39.94	39.07	36.67	43.83	70
50641	8.76	21.85	24.63	22.39	0	30.21	27.46	28.07	38.65	14	32.42	31.09	28.26	30.96	28	32.27	30.4	28.89	38.65	56	34.96	31.1	28.22	34.91	63	33.4	31.8	29.91	34.91	70
50640	52.97	57.08	40.67	61.2	0	43.82	35.13	31.77	58.64	14	39.48	40.77	36.06	61.2	28	57.02	45.32	59.09	61.2	56	58.49	49.97	59.09	61.2	63	58.49	57.08	59.09	61.2	70
50637	23.2	30.89	29.56	38.1	0	27.93	33.53	30.27	30.96	14	31.33	36.02	30.12	34.91	28	29.02	32.22	31.73	34.91	56	27.31	30.31	30.99	34.91	63	25.16	29.75	29.23	31.57	70
50634	29.42	34.67	26.15	29.09	0	44.37	42.77	33.72	43.83	14	49.68	51.02	39.88	56.25	28	46.53	54.75	44.63	54.73	56	58.2	60.45	55.56	62.03	63	59.07	60.45	43.71	48.46	70
50630	47.4	45.63	36.25	62.03	0	47.71	47.36	37.44	59.57	14	47.78	54.47	42.19	55.68	28	27.26	32.39	40.24	38.1	56	47.92	45.19	51.53	58.56	63	47.14	50.11	39.39	48.46	70
50628	25.61	35.54	23.19	45.25	0	35.73	38.1	30.27	38.27	14	41.58	35.94	27.35	45.41	28	35.76	34.94	25.29	33.94	56	44.62	40.66	31.5	39.36	63	43.17	45.8	29.98	36.61	70
50626	26.87	31.7	23.02	36.44	0	29.64	36.13	25.91	36.44	14	33.7	38	32.49	40.27	28	40.28	44.32	34.37	43.83	56	40.65	43.69	33.03	41.71	63	42.1	46	34.71	45.25	70
50624	28.59	40.53	37.62	50.91	0	44.73	51.02	32.33	45.41	14	44.04	51.02	30.84	46.3	28	48.01	39.23	31.3	45.94	56	44.52	41.21	32.04	41.18	63	47.04	50.65	34.32	52.53	70
50620	49.85	37.13	26.27	45.93	0	53.73	29.43	34.24	51.31	14	45.46	39.14	36.31	47.58	28	47.98	34.45	36.31	47.58	56	48.74	33.14	36.31	51.31	63	48.74	34.97	36.31	51.31	70
50619	24.45	34.86	26.02	55.18	0	25.39	33.29	27.29	45.38	14	22.44	18.01	23.29	49.07	28	21.04	26.36	28.19	49.07	56	29.38	34.57	32.92	56.98	63	33.04	41.79	34.13	57.59	70
50617	28.24	34.34	29.62	38.1	0	40.91	42.97	35.91	53.46	14	44.36	41.98	42.76	55.68	28	51.92	60.45	45.92	59.57	56	51.14	60.45	44.06	59.57	63	42.38	54.75	36.95	59.57	70
50614	26.25	25.1	18.94	24.37	0	32.19	27.83	29.63	34.91	14	40.5	29.09	28.48	43.83	28	42.84	31.5	33.04	50.38	56	41.4	32.9	31.73	46.83	63	42.36	33.68	32.26	47.36	70
50613	37.1	37.03	23.14	42.24	0	40.79	41.36	30.21	50.38	14	46.04	43.86	29.22	43.3	28	40.91	44.24	29.7	40.44	56	37.85	40.08	27.65	47.36	63	37.93	38.89	27.51	47.36	70
50612	37.46	40.15	27.94	26.67	0	37.46	40.15	27.19	42.24	14	37.46	40.15	28.75	26.67	28	37.46	40.15	30.54	26.67	56	35.42	41.36	30.99	47.36	63	37.53	40.25	30.77	43.14	70
50607	33.48	25.87	24.25	36.61	0	40.41	30.29	30.42	39.56	14	44.08	50.56	38.13	47.03	28	58.2	60.45	38.35	48.46	56	58.15	54.47	37.18	48.46	63	53.96	42.69	46.99	59.57	70
50605	27.37	32.3	25.64	36.44	0	37.36	34.5	28.75	41.71	14	37.96	33.77	30	33.17	28	39.37	34.59	28.84	41.71	56	55.07	51.02	41.3	59.57	63	55.07	54.47	43.1	59.57	70
50600	30.37	33.92	23.3	46.67	0	46.45	54.47	41.61	59.57	14	44.15	45.19	39.99	59.57	28	47.56	50.11	36.89	59.57	56	47.09	43.62	35.27	59.57	63	42.84	47.36	47.41	62.03	70
50598	25.13	31.23	24.21	21.63	0	36.08	34.5	32.33	43.83	14	33.24	33.77	32.33	40.81	28	36.08	35.43	33.52	40.27	56	37.98	34.5	33.12	43.83	63	39.76	35.36	33.95	43.83	70
50597	25.39	30.3	25.91	39.56	0	46.17	50.56	37.65	59.57	14	54.26	53.94	39.99	59.57	28	51.51	60.45	48.87	56.25	56	52.97	40.84	40.7	57.98	63	51.83	54.47	48.87	59.57	70
50540	38	33.94	27.75	48.25	0	48.94	37.8	28.62	52.53	14	41.46	40.11	28.4	50.38	28	49.71	36.68	39.63	52.53	56	48.94	42.71	36.89	52.53	63	47.12	38.92	34.72	52.53	70
50498	15.24	25.77	17.95	29.93	0	31.49	39.44	41.47	47.58	14	9.59	19.66	20.73	39.11	28	18.23	26.09	51.77	42.98	56	25.98	25.9	39.3	40.77	63	31.83	37.07	37.36	49.07	70
50497	27.69	32.53	22.43	30.15	0	39.27	46.21	31.29	34.91	14	44.57	54.47	36.38	42.41	28	44.36	54.47	36.7	37.16	56	48.73	50.83	38.81	48.95	63	49.71	60.45	38.93	40.27	70
50495	29.05	46.21	26.69	38.65	0	44.98	54.47	43.74	62.03	14	48.49	60.45	42.12	55.68	28	43.93	54.47	44.06	48.42	56	50.51	60.45	48.87	59.57	63	44.58	54.47	36.45	59.57	70
50493	48.23	51.02	32.7	52.53	0	39.83	60.45	37.18	45.94	14	45.96	48.33	34.25	48.95	28	37.9	42.88	33.27	42.41	56	45.01	54.75	43.51	54.73	63	49.41	60.45	47.89	54.73	70
50491	11.65	31.21	24.28	40.1	0	33.33	32.44	29.42	43.83	14	31.23	36.25	30.67	47.36	28	38.42	40.08	31.15	50.38	56	40.88	42.84	33.29	54.01	63	51.82	50.65	38.47	59.57	70
50489	31.03	38.96	22.99	46.14	0	30.35	41.13	27.48	48.25	14	46.77	45.41	35.83	51.99	28	40.2	43.81	32.66	50.38	56	38.9	45.47	30.72	53.46	63	43.19	39.94	34.48	46.83	70
50484	36.7	38.58	31.94	34.91	0	52.26	60.45	42.37	55.68	14	55.42	60.45	62.32	62.03	28	55.94	60.45	55.56	54.73	56	54.62	60.45	55.56	62.03	63	59.07	60.45	62.32	62.03	70
50483	0	16.35	19.63	56.19	0	0	20.46	18.23	48.34	14	34.47	30.05	29.28	41.54	28	42.76	44.37	35.34	44.03	56	46.32	41.24	34.28	41.01	63	40.74	41.24	36.57	28.89	70
50482	48.98	51.02	36.95	57.22	0	48.63	54.47	41.99	49.48	14	51.98	48.11	39.99	59.57	28	55.07	60.45	48.65	59.57	56	54.26	60.45	38.91	57.22	63	55.07	40.84	43.54	59.57	70
50479	32.42	35.34	24.68	41.71	0	29.64	40.22	25.41	44.72	14	38.08	54.07	36.55	57.22	28	44.71	44.05	41.02	50.38	56	49.01	60.45	43.91	56.25	63	47.67	54.47	36.82	56.25	70
50476	32.9	39.41	26.29	31.57	0	47.63	60.45	34.9	38.81	14	43.73	41.57	31.19	37.16	28	41.25	44.72	29.49	41.71	56	47.94	60.45	33.92	45.41	63	50.98	60.45	33.66	38.1	70
50475	41.01	36.97	26.59	43.83	0	48.13	40.08	35.21	52.53	14	47.92	44.37	34.89	50.38	28	49.72	48.04	39.49	52.53	56	48.7	51.02	34.9	44.03	63	40.94	40.08	27.96	41.01	70
50469	55.07	43.39	38.37	52.53	0	52.58	42.65	33.68	39.56	14	50.62	53.94	46.34	35.09	28	51.86	50.46	48.14	52.53	56	48.9	42.67	43.54	48.95	63	45.78	41.24	34.31	36.61	70
50461	38.86	38.82	31.44	48.25	0	46.41	46.03	41.3	59.57	14	44.18	42.88	36.77	53.46	28	49.25	51.02	39.63	56.25	56	49.55	50.83	41.32	56.25	63	44.86	42.88	39.9	56.25	70
50448	30.53	35.36	25.9	39.56	0	46.02	38.89	33.83	43.83	14	48.85	48.04	38.47	59.57	28	44.25	42.84	38.79	52.53	56	42.09	39.07	32.41	44.72	63	44.06	42.71	32.8	50.38	70
50427	35.26	51.02	34.66	37.16	0	34.47	51.02	38.33	40.27	14	50.61	54.47	34.89	9.63	28	49.02	60.45	51.87	39.36	56	50.49	60.45	51.87	38.27	63	49.72	60.45	45.92	42.41	70
50417	17.66	29.99	19.94	43.14	0	19.75	31.35	20.73	41.01	14	20.14	29.27	22.28	46.14	28	22.56	29.82	23.68	39.56	56	27.88	29.82	24.43	39.56	63	34.74	34.59	21.2	35.87	70
